# Supplementary material for: Pseudomonas Phage Lydia and the Evolution of the Mesyanzhinovviridae Family
Source: Viruses. 2025 Mar 4;17(3):369. doi: 10.3390/v17030369 (PMC11946847; doi:10.3390/v17030369)
Supplement: Supplementary file 1 [file viruses-17-00369-s001.zip]

Archive with 3 entries (3 files):
- Suppl_File_S1.zip
- Suppl_File_S2.zip
- Supplementary_Materials.pdf
